# Supplementary material for: Role of the Environment Polarity on the Photophysical Properties of Mesogenic Hetero-Polymetallic Complexes
Source: Molecules. 2024 Feb 6;29(4):750. doi: 10.3390/molecules29040750 (PMC10893215; doi:10.3390/molecules29040750)
Supplement: Supplementary file 1 [file molecules-29-00750-s001.zip]

Archive with 1 entries (1 files):
- molecules-2774934-supplementary.pdf
